# Supplementary material for: Structural Characterization of a Proto-Type Galectin from Cinachyrella sp. and Evaluation of Its Selective Bacterial Glycan Recognition and Antibiofilm Activity
Source: Microorganisms. 2026 Jun 30;14(7):1442. doi: 10.3390/microorganisms14071442 (PMC13414002; doi:10.3390/microorganisms14071442)
Supplement: Supplementary file 1 [file microorganisms-14-01442-s001.zip]

Archive with 1 entries (1 files):
- microorganisms-4371349-supplementary.pdf
